# Supplementary material for: 2′-Fucosyllactose Ameliorates Oxidative Stress Damage in d-Galactose-Induced Aging Mice by Regulating Gut Microbiota and AMPK/SIRT1/FOXO1 Pathway
Source: Foods. 2022 Jan 7;11(2):151. doi: 10.3390/foods11020151 (PMC8774504; doi:10.3390/foods11020151)
Supplement: Supplementary file 1 [file foods-11-00151-s001.zip]

Archive with 1 entries (1 files):
- foods-1531632-supplementary.pdf
